# Supplementary material for: Evaluating understandability and actionability of online education materials for home-care patients with COVID-19 in Japan
Source: BMC Res Notes. 2023 Oct 25;16:291. doi: 10.1186/s13104-023-06570-1 (PMC10601193; doi:10.1186/s13104-023-06570-1)
Supplement: Supplementary file 1 — Supplementary Material 1 [file 13104_2023_6570_MOESM1_ESM.xlsx]

## Sheet: Sheet1
Additional file 2 Global Quality Score
Score	Description
1	Poor quality, poor flow of the site, most information missing, not at all useful for patients
2	Generally poor quality and poor flow, some information listed but many important topics missing, of very limited use to patients
3	Moderate quality, suboptimal flow, some important information is adequately discussed but others poorly discussed, somewhat useful for patients
4	Good quality and generally good flow, most of the relevant information is listed, but some topics not covered, useful for patients
5	Excellent quality and excellent flow, very useful for patients
