# Supplementary material for: Evaluating understandability and actionability of online education materials for home-care patients with COVID-19 in Japan
Source: BMC Res Notes. 2023 Oct 25;16:291. doi: 10.1186/s13104-023-06570-1 (PMC10601193; doi:10.1186/s13104-023-06570-1)
Supplement: Supplementary file 2 — Supplementary Material 2 [file 13104_2023_6570_MOESM2_ESM.xlsx]

## Sheet: Hoja1
Additional file 3 jReadability
Readability level	Score	Score Description
Lower elementary	5.5-6.4	The intended audience understands basic Japanese expressions, mainly single sentences. However, he/she cannot understand complex sentence structures such as compound sentences and serial modifier structures.
Upper elementary	4.5-5.4	The intended audience is able to understand basic vocabulary, grammatical items, and basic compound sentences.
Lower intermediate	3.5-4.4	The intended audience has a good comprehension of relatively plain text and can grasp the content of even somewhat coherent texts.
Upper intermediate	2.5-3.4	The intended audience is able to comprehend the general content of relatively specialized texts, and can understand texts at conversational level without an effort.
Lower advanced	1.5-2.4	The intended audience can understand technical texts. He/she comprehends the complex structures found in literature.
Upper advanced	0.5-1.4	The intended audience is able to understand highly specialized texts without difficulty. They will have no difficulty with reading any Japanese text.
