# Supplementary material for: Evaluating understandability and actionability of online education materials for home-care patients with COVID-19 in Japan
Source: BMC Res Notes. 2023 Oct 25;16:291. doi: 10.1186/s13104-023-06570-1 (PMC10601193; doi:10.1186/s13104-023-06570-1)
Supplement: Supplementary file 3 — Supplementary Material 3 [file 13104_2023_6570_MOESM3_ESM.xlsx]

## Sheet: Hoja1
Additional file 1 PEMAT-P items
Item #	Item	Response Options
UNDERSTANDABILITY
TOPIC: CONTENT
1	The material makes its purpose completely evident from the beginning	Disagree=0, Agree=1
2	The material does not include information or content that distracts from its purpose	Disagree=0, Agree=1
TOPIC: WORD CHOICE & STYLE
3	The material uses common, everyday language	Disagree=0, Agree=1
4	Medical terms are defined when they are used	Disagree=0, Agree=1
TOPIC: USE OF NUMBERS
5	Numbers appearing in the material are clear and easy to understand
6	The material does not expect the user to perform calculations	Disagree=0, Agree=1
TOPIC: ORGANIZATION
7	The material breaks or “chunks” information into short sections	Disagree=0, Agree=1, Very short material*=N/A
8	The material’s sections have informative headers	Disagree=0, Agree=1, Very short material*=N/A
9	The material presents information in a logical sequence	Disagree=0, Agree=1
10	The material provides a summary	Disagree=0, Agree=1, Very short material*=N/A
TOPIC: LAYOUT & DESIGN
11	The material uses visual cues (e.g., arrows, boxes, bullets, bold, larger font, highlighting) to draw attention to key points	Disagree=0, Agree=1 Video=N/A
TOPIC: USE OF VISUAL AIDS
14	The material uses visual aids whenever they could make content more easily understood (e.g., illustration of healthy portion size)	Disagree=0, Agree=1
15	The material’s visual aids reinforce rather than distract from the content	Disagree=0, Agree=1, No visual aids=N/A
16	The material’s visual aids have clear titles or captions	Disagree=0, Agree=1, No visual aids=N/A
17	The material uses illustrations and photographs that are clear and uncluttered	Disagree=0, Agree=1, No visual aids=N/A
18	The material uses simple tables with short and clear row and column headings
ACTIONABILITY
19	The material clearly identifies at least one action the user can take	Disagree=0, Agree=1
20	The material addresses the user directly when describing actions	Disagree=0, Agree=1
21	The material breaks down any action into explicit steps	Disagree=0, Agree=1
22	The material provides a tangible tool (e.g., menu planners, checklists) whenever it could help the user take action	Disagree=0, Agree=1
23	The material provides simple instructions or examples of how to perform calculations	Disagree=0, Agree=1, No calculations=NA
24	The material explains how to use the charts, graphs, tables, or diagrams to take actions	Disagree=0, Agree=1, No charts, graphs, tables, or diagrams=N/A
25	The material uses visual aids whenever they could make it easier to act on the instructions	Disagree=0, Agree=1
* A very short print material is defined as a material with two or fewer paragraphs and no more than 1 page in length.
