# Supplementary material for: Evaluating understandability and actionability of online education materials for home-care patients with COVID-19 in Japan
Source: BMC Res Notes. 2023 Oct 25;16:291. doi: 10.1186/s13104-023-06570-1 (PMC10601193; doi:10.1186/s13104-023-06570-1)
Supplement: Supplementary file 4 — Supplementary Material 4 [file 13104_2023_6570_MOESM4_ESM.xlsx]

## Sheet: Hoja1
Additional file 4 PEMAT scores by groups
Understandability						Actionability
	Mean	SD	Median	P-value			Mean	SD	Median	P-value
Municipality				0.342		Municipality				0.02429
Prefecture	72	15.9	75			Prefecture	59.6	24.4	50
Ordinance-designated city	78.2	13.4	81.2			Ordinance-designated city	78.4	26.5	85.7
Tokyo metropolitan district	76.5	4.17	75			Tokyo metropolitan district	52.2	13.5	50
Population				0.3153		Population				0.5871
less than 1,000,000	77.7	15	81.2			less than 1,000,000	67	28.8	66.7
1,000,000 to 5,000,000	71.5	16.7	75			1,000,000 to 5,000,000	62.2	25	50
more than 5,000,000	72.8	10.6	75			more than 5,000,000	58.4	22.9	60
Cumulative number of patients (per 100,000)				0.6961		Cumulative number of patients (per 100,000)				0.4797
less than 5,000	71.8	18.4	75			less than 5,000	60.9	25.1	53.6
5,000 to 10,000	73.3	14.2	75			5,000 to 10,000	61.5	26.2	50
more than 10,000	76.5	11.3	80			more than 10,000	71.3	23.1	66.7
Second COVID-19 vaccination coverage				0.3295		Second COVID-19 vaccination coverage				0.7526
less than 70 %	71	23.3	71			less than 70 %	70	42.4	70
70 ％ to 74.9 ％	77.2	12.4	81.2			70 ％ to 74.9 ％	65	27.8	57.1
75 ％ to 79.9 %	70.9	16.5	75			75 ％ to 79.9 %	60.4	24.3	58.6
more than 80 %	77.8	13.3	75			more than 80 %	69.4	24.5	58.3
